# Supplementary material for: Trichoderma asperellum Suppresses Gray Mold Caused by Botrytis cinerea and Enhances Disease Resistance of Blueberry
Source: J Fungi (Basel). 2026 Jul 14;12(7):515. doi: 10.3390/jof12070515 (PMC13412877; doi:10.3390/jof12070515)
Supplement: Supplementary file 1 [file jof-12-00515-s001.zip]

Archive with 1 entries (1 files):
- jof-4382782-supplementary.pdf
